# Supplementary material for: Probiogenomic and Functional Profiling of the Novel Human Gut-Derived Probiotic Strain Lactococcus lactis SNU-H10 with Multifunctional Traits
Source: J Microbiol Biotechnol. 2026 Apr 27;36:e2601069. doi: 10.4014/jmb.2601.01069 (PMC13146492; doi:10.4014/jmb.2601.01069)
Supplement: Supplementary file 1 [file jmb-36-e2601069-supple.xlsx]

## Sheet: assembly_metadata
Assembly Accession	Annotation Method	Assembly BioProject Accession	Assembly BioSample Accession	Assembly BioSample Breed	Assembly BioSample Collection date	Assembly BioSample Description Organism Name	Strain name	BioSample Host & Isolation source	Regrouped Isolation Source used for Comparative genomics
GCF_000025045.1	Best-placed reference protein set; GeneMarkS-2+	PRJNA41115	SAMN02603087			Lactococcus lactis subsp. lactis KF147	KF147	sprouts	Plant
GCF_000192705.1	Best-placed reference protein set; GeneMarkS-2+	PRJNA60377	SAMN02603398			Lactococcus lactis subsp. lactis CV56	CV56	vagina of healthy women	Human
GCF_000478255.1	Best-placed reference protein set; GeneMarkS-2+	PRJNA196165	SAMN02471376			Lactococcus lactis subsp. lactis NCDO 2118	NCDO2118	frozen peas	Plant
GCF_000761115.1	Best-placed reference protein set; GeneMarkS-2+	PRJNA260691	SAMN03025289		2012-05-01	Lactococcus lactis	AI06	Mesocarp of Euterpe oleracea	Plant
GCF_000807375.1	Best-placed reference protein set; GeneMarkS-2+	PRJNA267741	SAMN03200076		1995-10-01	Lactococcus lactis subsp. lactis	S0	fresh raw milk	Dairy product (Raw milk)
GCF_002078435.1	Best-placed reference protein set; GeneMarkS-2+	PRJNA320696	SAMN04955252		2012	Lactococcus lactis subsp. lactis	275	Dairy fermentation	Dairy product
GCF_002078475.4	Best-placed reference protein set; GeneMarkS-2+	PRJNA320712	SAMN04956294		2012	Lactococcus lactis subsp. lactis	UC11	Fermented Meat Product	Food
GCF_002078495.2	Best-placed reference protein set; GeneMarkS-2+	PRJNA320717	SAMN04956302		2012	Lactococcus lactis subsp. lactis	UC063	Dairy fermentation	Dairy product
GCF_002078615.4	Best-placed reference protein set; GeneMarkS-2+	PRJNA320718	SAMN04956303		2012	Lactococcus lactis subsp. lactis	UC77	Dairy fermentation	Dairy product
GCF_002078855.1	Best-placed reference protein set; GeneMarkS-2+	PRJNA320724	SAMN04956402		2012	Lactococcus lactis subsp. lactis	UL8	Dairy fermentation	Dairy product
GCF_002078975.4	Best-placed reference protein set; GeneMarkS-2+	PRJNA320710	SAMN04956292		2012	Lactococcus lactis subsp. lactis	UC06	Dairy fermentation	Dairy product
GCF_002078995.4	Best-placed reference protein set; GeneMarkS-2+	PRJNA320711	SAMN04956293		2012	Lactococcus lactis subsp. lactis	UC08	Fermented Meat Product	Food
GCF_002148215.1	Best-placed reference protein set; GeneMarkS-2+	PRJNA355067	SAMN06061939		2014-03-01	Lactococcus lactis subsp. lactis bv. diacetylactis	FM03	10 weeks old Samso 45+ cheese	Dairy product
GCF_002895225.1	Best-placed reference protein set; GeneMarkS-2+	PRJNA422936	SAMN08200704		1999-09-01	Lactococcus lactis subsp. lactis	G50	Napier grass	Plant
GCF_003176835.1	Best-placed reference protein set; GeneMarkS-2+	PRJNA445480	SAMN08792430		2014-04-02	Lactococcus lactis subsp. lactis	14B4	almond drupe	Plant
GCF_003627395.2	Best-placed reference protein set; GeneMarkS-2+	PRJNA494488	SAMN10167144		1990-06-01	Lactococcus lactis subsp. lactis bv. diacetylactis	S50	butter starter	Dairy product
GCF_007954765.1	Best-placed reference protein set; GeneMarkS-2+	PRJNA544551	SAMN11843663		missing	Lactococcus lactis	CBA3619	kimchi	Food
GCF_014334715.1	Best-placed reference protein set; GeneMarkS-2+	PRJNA638236	SAMN15183971		2016-10-04	Lactococcus lactis	K_LL005	Grasshopper feces	Insect
GCF_014884605.1	Best-placed reference protein set; GeneMarkS-2+	PRJNA645263	SAMN15500618		1960-01-01	Lactococcus lactis	N8	Cheese product	Dairy product
GCF_016649195.2	Best-placed reference protein set; GeneMarkS-2+	PRJNA667745	SAMN16383065		2019	Lactococcus lactis	LB7	wheat	Soil
GCF_016920995.2	Best-placed reference protein set; GeneMarkS-2+	PRJNA486495	SAMN09847649		1989	Lactococcus lactis subsp. lactis	WM1	Dairy fermentation	Dairy product
GCF_016952955.2	Best-placed reference protein set; GeneMarkS-2+	PRJNA486498	SAMN09847870		1989	Lactococcus lactis subsp. lactis	267	Dairy fermentation	Dairy product
GCF_017821195.2	Best-placed reference protein set; GeneMarkS-2+	PRJNA673343	SAMN16604567		1950	Lactococcus lactis subsp. lactis	DRC3	Dairy fermentation	Dairy product
GCF_017869415.1	Best-placed reference protein set; GeneMarkS-2+	PRJNA699238	SAMN17768877		2019-10-10	Lactococcus lactis subsp. lactis bv. diacetylactis	Ge001	Dairy	Dairy product
GCF_020463755.1	Best-placed reference protein set; GeneMarkS-2+	PRJNA645372	SAMN15502559		2016-04-01	Lactococcus lactis	LAC460	Fermented batter of rice and faba beans	Food
GCF_022494905.1	Best-placed reference protein set; GeneMarkS-2+	PRJNA555497	SAMN12321273		2009-10-30	Lactococcus lactis subsp. lactis	IMAU11823	Dairy product	Dairy product
GCF_022809755.1	Best-placed reference protein set; GeneMarkS-2+	PRJNA820483	SAMN27009659		2013-09-10	Lactococcus lactis	SCB469	kefir grains	Dairy product
GCF_023078515.1	Best-placed reference protein set; GeneMarkS-2+	PRJNA826729	SAMN27578898		2011-03-14	Lactococcus lactis	JNU534	kimchi	Food
GCF_023206755.1	Best-placed reference protein set; GeneMarkS-2+	PRJNA699930	SAMN17817055		2020-03-02	Lactococcus lactis	KF140	kimchi (fermented food)	Food
GCF_023809745.1	Best-placed reference protein set; GeneMarkS-2+	PRJNA837060	SAMN28188621		2022-01-01	Lactococcus lactis	WiKim0124	kimchi	Food
GCF_023822185.1	Best-placed reference protein set; GeneMarkS-2+	PRJNA781389	SAMN23247109		1995	Lactococcus lactis subsp. lactis	IBB109	Raw cow milk	Dairy product
GCF_023822205.1	Best-placed reference protein set; GeneMarkS-2+	PRJNA781389	SAMN23247110		1997	Lactococcus lactis subsp. lactis	IBB417	Bryndza sheep milk cheese	Dairy product
GCF_024205345.1	Best-placed reference protein set; GeneMarkS-2+	PRJNA810899	SAMN26288030		2019-04-27	Lactococcus lactis	17M1	sufu	Food
GCF_024665635.1	Best-placed reference protein set; GeneMarkS-2+	PRJNA860779	SAMN29862212		not applicable	Lactococcus lactis	R_707_1	Homo sapiens	Human
GCF_025562955.2	Best-placed reference protein set; GeneMarkS-2+	PRJNA691945	SAMN17309603		1982	Lactococcus lactis subsp. lactis	UL021	Dairy	Dairy product
GCF_027594765.1	Best-placed reference protein set; GeneMarkS-2+	PRJNA890371	SAMN31276505		2021-01-25	Lactococcus lactis	VHProbio_V60	Homo sapiens	Human
GCF_028994235.1	Best-placed reference protein set; GeneMarkS-2+	PRJNA937623	SAMN33411931		2020-01-01	Lactococcus lactis	P_1	Fermented pepper	Food
GCF_029542225.1	Best-placed reference protein set; GeneMarkS-2+	PRJNA916374	SAMN32424878		2021-10-01	Lactococcus lactis	EP2	alfalfa	Plant
GCF_030437975.1	Best-placed reference protein set; GeneMarkS-2+	PRJNA990960	SAMN36278237		2006-10-01	Lactococcus lactis subsp. lactis	KMGR2_43	Food Material	Food
GCF_030480465.1	Best-placed reference protein set; GeneMarkS-2+	PRJNA991286	SAMN36291390		2021-11-01	Lactococcus lactis	ZZ_2	silkworm intestine	Insect
GCF_030489665.1	Best-placed reference protein set; GeneMarkS-2+	PRJNA992956	SAMN36378437		2022-05-05	Lactococcus lactis subsp. lactis	CAB701	cabbage	Plant
GCF_032878815.1	Best-placed reference protein set; GeneMarkS-2+	PRJNA879920	SAMN30817022		2021	Lactococcus lactis	LJL7m20	Mao tofu	Food
GCF_033879915.1	Best-placed reference protein set; GeneMarkS-2+	PRJNA674638	SAMN37326198		1990	Lactococcus lactis	NCK401	cucumber fermentation brine	Food
GCF_038721235.1	Best-placed reference protein set; GeneMarkS-2+	PRJNA1099780	SAMN40948506		2020-10-01	Lactococcus lactis	Q13	pickle	Food
GCF_040027695.1	Best-placed reference protein set; GeneMarkS-2+	PRJNA1116846	SAMN41552037		2022-01-10	Lactococcus lactis	BIM B-1834	starter culture for cheese making	Dairy product
GCF_040448315.1	Best-placed reference protein set; GeneMarkS-2+	PRJNA1122560	SAMN41787807		Not available	Lactococcus lactis	FNZ339	milk	Dairy product
GCF_040516025.1	Best-placed reference protein set; GeneMarkS-2+	PRJNA1128362	SAMN42045318		2022	Lactococcus lactis subsp. lactis	CBA3648	Cabbage kimchi inoculated with MRS-enriched fecal LAB	Food
GCF_041545465.1	Best-placed reference protein set; GeneMarkS-2+	PRJNA948435	SAMN33903888		2022	Lactococcus lactis	MA5	Ictalurus punctatus x I. furcatus	Fish
GCF_041879435.1	Best-placed reference protein set; GeneMarkS-2+	PRJNA817013	SAMN26741365		missing	Lactococcus lactis	FAM17919	Dairy	Dairy product
GCF_041930265.1	Best-placed reference protein set; GeneMarkS-2+	PRJNA1152940	SAMN43381642		2023-01-10	Lactococcus lactis	IFLLLBEK1	Labeo bata	Fish
GCF_043550855.1	Best-placed reference protein set; GeneMarkS-2+	PRJNA775016	SAMN22601329		2017-09-01	Lactococcus lactis subsp. lactis	EIP20A	Raw goat milk	Dairy product
GCF_043551645.1	Best-placed reference protein set; GeneMarkS-2+	PRJNA775016	SAMN22601330		2017-09-01	Lactococcus lactis subsp. lactis	EIP33	Raw goat milk	Dairy product
GCF_043552395.1	Best-placed reference protein set; GeneMarkS-2+	PRJNA775016	SAMN22601328		2017-09-01	Lactococcus lactis subsp. lactis	EIP13A	Raw goat milk	Dairy product
GCF_044336755.1	Best-placed reference protein set; GeneMarkS-2+	PRJNA691582	SAMN17298265		1991	Lactococcus lactis subsp. lactis	UC7005	Dairy	Dairy product
GCF_044337395.1	Best-placed reference protein set; GeneMarkS-2+	PRJNA691597	SAMN17298470		1992	Lactococcus lactis subsp. lactis	NCDO702	Dairy	Dairy product
GCF_044358305.1	Best-placed reference protein set; GeneMarkS-2+	PRJNA691941	SAMN17309458		1992	Lactococcus lactis subsp. lactis	NCDO1820	Dairy	Dairy product
GCF_044360555.1	Best-placed reference protein set; GeneMarkS-2+	PRJNA691930	SAMN17308939		1982	Lactococcus lactis subsp. lactis	E_0_1	Dairy	Dairy product
GCF_044363675.1	Best-placed reference protein set; GeneMarkS-2+	PRJNA691581	SAMN17298252		1979	Lactococcus lactis subsp. lactis	I8_16	Dairy	Dairy product
GCF_044365715.1	Best-placed reference protein set; GeneMarkS-2+	PRJNA691602	SAMN17300599		1992	Lactococcus lactis subsp. lactis	NCDO184	Dairy	Dairy product
GCF_044866795.1	Best-placed reference protein set; GeneMarkS-2+	PRJNA1182036	SAMN44576954		2024-04-15	Lactococcus lactis subsp. lactis	MGEL24009	Homo sapiens	Human
GCF_045348395.1	Best-placed reference protein set; GeneMarkS-2+	PRJNA1110574	SAMN41371689		2005	Lactococcus lactis	2B_1	freshwater	Water
GCF_045348405.1	Best-placed reference protein set; GeneMarkS-2+	PRJNA1110574	SAMN41371690		2005	Lactococcus lactis	2B_5	freshwater	Water
GCF_045348415.1	Best-placed reference protein set; GeneMarkS-2+	PRJNA1110574	SAMN41371691		2005	Lactococcus lactis	2B_9	freshwater	Water
GCF_046237615.1	Best-placed reference protein set; GeneMarkS-2+	PRJNA691935	SAMN17309411		1989	Lactococcus lactis subsp. lactis	303	Dairy	Dairy product
GCF_047041145.1	Best-placed reference protein set; GeneMarkS-2+	PRJNA1205511	SAMN46051198		2023-03-01	Lactococcus lactis	L_WY410	yogurt cheese	Dairy product
GCF_050368845.1	Best-placed reference protein set; GeneMarkS-2+	PRJNA1165287	SAMN43929237		2011	Lactococcus lactis	S11-599	Silver Carp	Fish
GCF_050511455.1	Best-placed reference protein set; GeneMarkS-2+	PRJNA960850	SAMN34331879		2012	Lactococcus lactis	JASGWY01	raw milk	Dairy product
GCF_050822385.1	Best-placed reference protein set; GeneMarkS-2+	PRJNA799207	SAMN25148929		2021-11-28	Lactococcus lactis	lxl	milk processing plant soil	Soil
GCF_051131145.1	Best-placed reference protein set; GeneMarkS-2+	PRJNA1100774	SAMN40979836		2022-08-01	Lactococcus lactis	DMLL15	Kimchi	Food
GCF_053818865.1	Best-placed reference protein set; GeneMarkS-2+	PRJNA1370005	SAMN53414468		2005-01-01	Lactococcus lactis	BIM_B_425	pine needles	Plant
GCF_963242175.1	Best-placed reference protein set; GeneMarkS-2+	PRJEB64291	SAMEA114249619		2020	Lactococcus lactis	IMDO_WA12L8	sourdough	Food
